# Supplementary material for: Switching Rat Resident Macrophages from M1 to M2 Phenotype by Iba1 Silencing Has Analgesic Effects in SNL-Induced Neuropathic Pain
Source: Int J Mol Sci. 2023 Oct 31;24(21):15831. doi: 10.3390/ijms242115831 (PMC10648812; doi:10.3390/ijms242115831)
Supplement: Supplementary file 1 [file ijms-24-15831-s001.zip]

Archive with 13 entries (13 files):
- Suppl Figure S1.pptx
- Suppl Figure S2.pptx
- Suppl Figure S3.pptx
- Suppl Figure S4.pptx
- Suppl Figure S5.pptx
- Suppl Figure S6.pptx
- Suppl Figure S7.pptx
- Supplemental Table S1.pdf
- Supplemental Table S2.pdf
- Supplemental Table S3.pdf
- Supplemental Table S4.pdf
- Supplemental Table S5.pdf
- Supplemental Table S6.pdf
